# Supplementary material for: Assessing the Effects of Human Activities on Terrestrial Net Primary Productivity of Grasslands in Typical Ecologically Fragile Areas
Source: Biology (Basel). 2022 Dec 25;12(1):38. doi: 10.3390/biology12010038 (PMC9855355; doi:10.3390/biology12010038)
Supplement: Supplementary file 1 [file biology-12-00038-s001.zip]

Archive with 1 entries (1 files):
- biology-2085684-supplementary.pdf
